# Supplementary material for: Effects of Mixed Baculovirus Infections in Biological Control: A Comprehensive Historical and Technical Analysis
Source: Viruses. 2023 Aug 30;15(9):1838. doi: 10.3390/v15091838 (PMC10534452; doi:10.3390/v15091838)
Supplement: Supplementary file 1 [file viruses-15-01838-s001.zip]

Archive with 2 entries (2 files):
- viruses-2521516-supplementary Table S1.pdf
- viruses-2521516-supplementary Table S2.pdf
